# Supplementary material for: Half of the European fruit fly species barcoded (Diptera, Tephritidae); a feasibility test for molecular identification
Source: Zookeys. 2013 Dec 30;(365):279–305. doi: 10.3897/zookeys.365.5819 (PMC3890683; doi:10.3897/zookeys.365.5819)
Supplement: Supplementary file 1 — Collection data of all specimens included in this study. (doi: 10.3897/zookeys.365.5819.app) File format: Microsoft Excel file (xls). [file ZooKeys-365-279-s001.xlsx]

## Sheet: Smit_etal_2013_Appendix_1_nw
DNA_CODE	Family	Genus	Species	Country	Year	BOLD-ID	RMNH_nr
0038	Tephritidae	Anastrepha	spec	Peru	2008	TEPPL001-10	RMNH.INS.252001
0039	Tephritidae	Trypeta	zoe	Netherlands	2008	TEPPL002-10	RMNH.INS.252002
0040	Tephritidae	Trypeta	artemisiae	Netherlands	2008	TEPPL003-10	RMNH.INS.252003
0041	Tephritidae	Trupanea	stellata	Netherlands	2008	TEPPL004-10	RMNH.INS.252004
0042	Tephritidae	Urophora	quadrifasciata	Bulgaria	2008	TEPPL005-10	RMNH.INS.252005
0043	Tephritidae	Orellia	stictica (=punctata sensu Merz, 1994)	Bulgaria	2008	TEPPL006-10	RMNH.INS.252006
0044	Tephritidae	Carpomyia	schineri	Bulgaria	2008	TEPPL007-10	RMNH.INS.252007
0045	Tephritidae	Aciura	coryli	Bulgaria	2008	TEPPL008-10	RMNH.INS.252008
0046	Tephritidae	Campiglossa	malaris	Netherlands	2008	TEPPL009-10	RMNH.INS.252009
0048	Tephritidae	Merzomyia	westermanni	Netherlands	2008	TEPPL011-10	RMNH.INS.252011
0049	Tephritidae	Terellia	ruficauda s.str.	Netherlands	2008	TEPPL012-10	RMNH.INS.252012
0050	Tephritidae	Terellia	ruficauda s.str.	Netherlands	2008	TEPPL013-10	RMNH.INS.252013
0051	Tephritidae	Acidia	cognata	Netherlands	2008	TEPPL014-10	RMNH.INS.252014
0052	Tephritidae	Tomoplagia	spec nov.?	Peru	2008	TEPPL015-10	RMNH.INS.252015
0053	Tephritidae	Euaresta	reticulata	Peru	2008	TEPPL016-10	RMNH.INS.252016
0054	Tephritidae	nr Dictyotrypeta	sp	Peru	2008	TEPPL017-10	RMNH.INS.252017
0055	Tephritidae	Dyseuresta?	gephyrae	Peru	2008	TEPPL018-10	RMNH.INS.252018
0056	Tephritidae	Plaumannimyia	sp	Peru	2008	TEPPL019-10	RMNH.INS.252019
0057	Tephritidae	Ensina	hyalipennis	Peru	2008	TEPPL942-10	RMNH.INS.252942
0058	Tephritidae	Dictyotrypeta	syssema	Peru	2008	TEPPL020-10	RMNH.INS.252020
0059	Tephritidae	Dyseuresta?	gephyrae	Peru	2008	TEPPL021-10	RMNH.INS.252021
0060	Tephritidae	Trupanea	cf. metoeca	Peru	2008	TEPPL022-10	RMNH.INS.252022
0061	Tephritidae	Trupanea	zonata	Peru	2008	TEPPL023-10	RMNH.INS.252023
0062	Tephritidae	Campiglossa	spec	Peru	2008	TEPPL024-10	RMNH.INS.252024
0063	Tephritidae	Euaresta	reticulata	Peru	2008	TEPPL025-10	RMNH.INS.252025
0064	Tephritidae	Tephritis	formosa	Greece	2008	TEPPL026-10	RMNH.INS.252026
0065	Tephritidae	Oxyna	nebulosa	Greece	2008	TEPPL027-10	RMNH.INS.252027
0066	Tephritidae	Sphenella	marginata	Greece	2008	TEPPL028-10	RMNH.INS.252028
0067	Tephritidae	Tephritis	mutabilis	Greece	2008	TEPPL029-10	RMNH.INS.252029
0068	Tephritidae	Aciura	coryli	Greece	2007	TEPPL030-10	RMNH.INS.252030
0071	Tephritidae	Tephritis	formosa	Greece	2008	TEPPL033-10	RMNH.INS.252033
0072	Tephritidae	Campiglossa	producta	Greece	2008	TEPPL034-10	RMNH.INS.252034
0073	Tephritidae	Philophylla	caesio	Greece	2008	TEPPL035-10	RMNH.INS.252035
0074	Tephritidae	Oxyna	parietina	Netherlands	2009	TEPPL036-10	RMNH.INS.252036
0075	Tephritidae	Tephritis	formosa	Netherlands	2009	TEPPL037-10	RMNH.INS.252037
0076	Tephritidae	Dacus	siliqualactis	Netherlands	2009	TEPPL038-10	RMNH.INS.252038
0077	Tephritidae	Dacus	siliqualactis	Netherlands	2009	TEPPL039-10	RMNH.INS.252039
0078	Tephritidae	Dacus	siliqualactis	Netherlands	2009	TEPPL040-10	RMNH.INS.252040
0082	Tephritidae	Acanthiophilus	helianthi	Espana	2009	TEPPL044-10	RMNH.INS.252044
0083	Tephritidae	Terellia	cf. longicauda	Espana	2009	TEPPL045-10	RMNH.INS.252045
0084	Tephritidae	Urophora	hispanica	Espana	2009	TEPPL046-10	RMNH.INS.252046
0085	Tephritidae	Urophora	solstitialis	Espana	2009	TEPPL047-10	RMNH.INS.252047
0087	Tephritidae	Terellia	gynaecochroma	Espana	2009	TEPPL049-10	RMNH.INS.252049
0088	Tephritidae	Tephritis	formosa	Espana	2009	TEPPL050-10	RMNH.INS.252050
0089	Tephritidae	Tephritis	nigricauda	Espana	2009	TEPPL051-10	RMNH.INS.252051
0090	Tephritidae	Euaresta	bullans	Espana	2009	TEPPL052-10	RMNH.INS.252052
0091	Tephritidae	Terellia	vectensis	Espana	2009	TEPPL053-10	RMNH.INS.252053
0092	Tephritidae	Urophora	hispanica	Espana	2009	TEPPL054-10	RMNH.INS.252054
0093	Tephritidae	Tephritis	pulchra	Espana	2009	TEPPL055-10	RMNH.INS.252055
0095	Tephritidae	Tephritis	formosa	Espana	2009	TEPPL057-10	RMNH.INS.252057
0099	Tephritidae	Urophora	cf. hispanica	Espana	2009	TEPPL061-10	RMNH.INS.252061
0100	Tephritidae	Tephritis	praecox	Espana	2009	TEPPL062-10	RMNH.INS.252062
0102	Tephritidae	Euaresta	bullans	Espana	2009	TEPPL064-10	RMNH.INS.252064
0103	Tephritidae	Tephritis	matricariae	Espana	2009	TEPPL065-10	RMNH.INS.252065
0104	Tephritidae	Tephritis	pulchra	Espana	2009	TEPPL066-10	RMNH.INS.252066
0106	Tephritidae	Terellia	gynaecochroma	Espana	2009	TEPPL068-10	RMNH.INS.252068
0108	Tephritidae	Chaetostomella	cylindrica	Espana	2009	TEPPL070-10	RMNH.INS.252070
0109	Tephritidae	Chaetorellia	hestia	Espana	2009	TEPPL071-10	RMNH.INS.252071
0110	Tephritidae	Terellia	virens	Espana	2009	TEPPL072-10	RMNH.INS.252072
0111	Tephritidae	Urophora	spec	Espana	2009	TEPPL073-10	RMNH.INS.252073
0113	Tephritidae	Urophora	hispanica	Espana	2009	TEPPL075-10	RMNH.INS.252075
0114	Tephritidae	Urophora	quadrifasciata	Espana	2009	TEPPL076-10	RMNH.INS.252076
0118	Tephritidae	Terellia	vectensis	Espana	2009	TEPPL080-10	RMNH.INS.252080
0119	Tephritidae	Urophora	mauritanica	Espana	2009	TEPPL081-10	RMNH.INS.252081
0120	Tephritidae	Terellia	colon	Espana	2009	TEPPL082-10	RMNH.INS.252082
0121	Tephritidae	Tephritis	nigricauda	Espana	2009	TEPPL083-10	RMNH.INS.252083
0122	Tephritidae	Trupanea	stellata	Espana	2009	TEPPL084-10	RMNH.INS.252084
0123	Tephritidae	Euaresta	bullans	Espana	2009	TEPPL085-10	RMNH.INS.252085
0125	Tephritidae	Urophora	cf. hispanica	Espana	2009	TEPPL087-10	RMNH.INS.252087
0126	Tephritidae	Tephritis	pulchra	Espana	2009	TEPPL088-10	RMNH.INS.252088
0127	Tephritidae	Tephritis	pulchra	Espana	2009	TEPPL089-10	RMNH.INS.252089
0128	Tephritidae	Terellia	longicauda	Espana	2009	TEPPL090-10	RMNH.INS.252090
0129	Tephritidae	Terellia	longicauda	Espana	2009	TEPPL091-10	RMNH.INS.252091
0130	Tephritidae	Urophora	hispanica	Espana	2009	TEPPL092-10	RMNH.INS.252092
0131	Tephritidae	Urophora	spec 2	Espana	2009	TEPPL093-10	RMNH.INS.252093
0133	Tephritidae	Terellia	vectensis	Espana	2009	TEPPL095-10	RMNH.INS.252095
0134	Tephritidae	Euaresta	bullans	Espana	2009	TEPPL096-10	RMNH.INS.252096
0135	Tephritidae	Tephritis	praecox	Espana	2009	TEPPL097-10	RMNH.INS.252097
0136	Tephritidae	Tephritis	postica	Espana	2009	TEPPL098-10	RMNH.INS.252098
0137	Tephritidae	Urophora	hispanica	Espana	2009	TEPPL099-10	RMNH.INS.252099
0139	Tephritidae	Urophora	mauritanica	Espana	2009	TEPPL101-10	RMNH.INS.252101
0140	Tephritidae	Urophora	spec	Espana	2009	TEPPL102-10	RMNH.INS.252102
0141	Tephritidae	Urophora	cf. hispanica	Espana	2009	TEPPL103-10	RMNH.INS.252103
0142	Tephritidae	Urophora	spec	Espana	2009	TEPPL104-10	RMNH.INS.252104
0144	Tephritidae	Terellia	gynaecochroma	Espana	2009	TEPPL106-10	RMNH.INS.252106
0146	Tephritidae	Urophora	hispanica	Espana	2009	TEPPL108-10	RMNH.INS.252108
0147	Tephritidae	Tephritis	praecox	Espana	2009	TEPPL109-10	RMNH.INS.252109
0149	Tephritidae	Tephritis	pulchra	Espana	2009	TEPPL111-10	RMNH.INS.252111
0150	Tephritidae	Urophora	spec	Espana	2009	TEPPL112-10	RMNH.INS.252112
0152	Tephritidae	Terellia	serratulae / longicauda	Espana	2009	TEPPL114-10	RMNH.INS.252114
0153	Tephritidae	Tephritis	pulchra	Espana	2009	TEPPL115-10	RMNH.INS.252115
0154	Tephritidae	Euaresta	bullans	Espana	2009	TEPPL116-10	RMNH.INS.252116
0155	Tephritidae	Tephritis	divisa	Espana	2009	TEPPL117-10	RMNH.INS.252117
0156	Tephritidae	Xyphosia	miliaria	Espana	2009	TEPPL118-10	RMNH.INS.252118
0158	Tephritidae	Euaresta	bullans	Espana	2009	TEPPL120-10	RMNH.INS.252120
0161	Tephritidae	Tephritis	nigricauda	Espana	2009	TEPPL123-10	RMNH.INS.252123
0162	Tephritidae	Urophora	hispanica	Espana	2009	TEPPL124-10	RMNH.INS.252124
0163	Tephritidae	Tephritis	pulchra	Espana	2009	TEPPL125-10	RMNH.INS.252125
0164	Tephritidae	Terellia	serratulae / longicauda	Espana	2009	TEPPL126-10	RMNH.INS.252126
0166	Tephritidae	Tephritis	nigricauda	Espana	2009	TEPPL128-10	RMNH.INS.252128
0168	Tephritidae	Terellia	colon	Espana	2009	TEPPL130-10	RMNH.INS.252130
0169	Tephritidae	Trupanea	amoena	Espana	2009	TEPPL131-10	RMNH.INS.252131
0170	Tephritidae	Chaetorellia	hestia	Espana	2009	TEPPL132-10	RMNH.INS.252132
0171	Tephritidae	Oxyaciura	tibialis	Espana	2009	TEPPL133-10	RMNH.INS.252133
0172	Tephritidae	Tephritis	nigricauda	Espana	2009	TEPPL134-10	RMNH.INS.252134
0177	Tephritidae	Tephritis	postica	Espana	2009	TEPPL139-10	RMNH.INS.252139
0180	Tephritidae	Tephritis	matricariae	Espana	2009	TEPPL142-10	RMNH.INS.252142
0181	Tephritidae	Tephritis	praecox	Espana	2009	TEPPL143-10	RMNH.INS.252143
0182	Tephritidae	Urophora	cf. hispanica	Espana	2009	TEPPL144-10	RMNH.INS.252144
0186	Tephritidae	Urophora	cf. hispanica	Espana	2009	TEPPL148-10	RMNH.INS.252148
0190	Tephritidae	Chaetorellia	hestia	Espana	2009	TEPPL152-10	RMNH.INS.252152
0191	Tephritidae	Terellia	vectensis	Espana	2009	TEPPL153-10	RMNH.INS.252153
0193	Tephritidae	Tephritis	pulchra	Espana	2009	TEPPL155-10	RMNH.INS.252155
0194	Tephritidae	Tephritis	pulchra	Espana	2009	TEPPL156-10	RMNH.INS.252156
0197	Tephritidae	Chaetorellia	sp	Espana	2009	TEPPL159-10	RMNH.INS.252159
0200	Tephritidae	Trupanea	amoena	Espana	2009	TEPPL162-10	RMNH.INS.252162
0201	Tephritidae	Tephritis	formosa	Espana	2009	TEPPL163-10	RMNH.INS.252163
0202	Tephritidae	Campiglossa	producta	Espana	2009	TEPPL164-10	RMNH.INS.252164
0204	Tephritidae	Orellia	falcata	Espana	2009	TEPPL166-10	RMNH.INS.252166
0206	Tephritidae	Orellia	falcata	Espana	2009	TEPPL168-10	RMNH.INS.252168
0208	Tephritidae	Urophora	hispanica	Espana	2009	TEPPL170-10	RMNH.INS.252170
0209	Tephritidae	Urophora	spec	Espana	2009	TEPPL171-10	RMNH.INS.252171
0212	Tephritidae	Tephritis	dioscurea	Espana	2009	TEPPL174-10	RMNH.INS.252174
0222	Tephritidae	Trupanea	stellata	Espana	2009	TEPPL184-10	RMNH.INS.252184
0223	Tephritidae	Ensina	sonchi	Espana	2009	TEPPL185-10	RMNH.INS.252185
0224	Tephritidae	Tephritis	vespertina	Espana	2009	TEPPL186-10	RMNH.INS.252186
0227	Tephritidae	Tephritis	separata	Espana	2009	TEPPL189-10	RMNH.INS.252189
0228	Tephritidae	Sphenella	marginata	Espana	2009	TEPPL190-10	RMNH.INS.252190
0230	Tephritidae	Campiglossa	producta	Espana	2009	TEPPL192-10	RMNH.INS.252192
0234	Tephritidae	Ensina	sonchi	Espana	2009	TEPPL196-10	RMNH.INS.252196
0235	Tephritidae	Tephritis	dioscurea	Espana	2009	TEPPL197-10	RMNH.INS.252197
0237	Tephritidae	Tephritis	divisa	Espana	2009	TEPPL199-10	RMNH.INS.252199
0238	Tephritidae	Tephritis	matricariae	Espana	2009	TEPPL200-10	RMNH.INS.252200
0242	Tephritidae	Eurasimona	stigma	Espana	2009	TEPPL204-10	RMNH.INS.252204
0246	Tephritidae	Urophora	stylata	Netherlands	2009	TEPPL208-10	RMNH.INS.252208
0247	Tephritidae	Urophora	stylata	Netherlands	2009	TEPPL209-10	RMNH.INS.252209
0249	Tephritidae	Dithryca	guttularis	Netherlands	2009	TEPPL211-10	RMNH.INS.252211
0250	Tephritidae	Urophora	cardui	Netherlands	2009	TEPPL212-10	RMNH.INS.252212
0251	Tephritidae	Xyphosia	miliaria	Netherlands	2009	TEPPL213-10	RMNH.INS.252213
0252	Tephritidae	Philophylla	caesio	Netherlands	2009	TEPPL214-10	RMNH.INS.252214
0253	Tephritidae	Tephritis	cometa	Netherlands	2009	TEPPL215-10	RMNH.INS.252215
0255	Tephritidae	Philophylla	caesio	Greece	2008	TEPPL217-10	RMNH.INS.252217
0256	Tephritidae	Philophylla	caesio	Greece	2008	TEPPL218-10	RMNH.INS.252218
0257	Tephritidae	Tephritis	formosa	Greece	2008	TEPPL219-10	RMNH.INS.252219
0258	Tephritidae	Tephritis	formosa	Greece	2008	TEPPL220-10	RMNH.INS.252220
0259	Tephritidae	Tephritis	hyoscyami	Greece	2008	TEPPL221-10	RMNH.INS.252221
0260	Tephritidae	Terellia	luteola	Greece	2008	TEPPL222-10	RMNH.INS.252222
0261	Tephritidae	Acanthiophilus	helianthi	Greece	2008	TEPPL223-10	RMNH.INS.252223
0263	Tephritidae	Terellia	serratulae	Greece	2008	TEPPL225-10	RMNH.INS.252225
0266	Tephritidae	Noeeta	pupillata	Greece	2008	TEPPL228-10	RMNH.INS.252228
0267	Tephritidae	Tephritis	GRE-01 spec. nr ruralis	Greece	2008	TEPPL229-10	RMNH.INS.252229
0268	Tephritidae	Tephritis	formosa	Greece	2008	TEPPL230-10	RMNH.INS.252230
0269	Tephritidae	Tephritis	dioscurea	Greece	2008	TEPPL231-10	RMNH.INS.252231
0270	Tephritidae	Chaetorellia	jaceae	Greece	2008	TEPPL232-10	RMNH.INS.252232
0271	Tephritidae	Noeeta	pupillata	Greece	2008	TEPPL233-10	RMNH.INS.252233
0272	Tephritidae	Tephritis	GRE-02 spec. nr formosa	Greece	2008	TEPPL234-10	RMNH.INS.252234
0273	Tephritidae	noeeta	pupillata	Greece	2008	TEPPL235-10	RMNH.INS.252235
0274	Tephritidae	Bactrocera	oleae	Greece	2006	TEPPL236-10	RMNH.INS.252236
0275	Tephritidae	Tephritis	spec. nr nigricauda	Greece	2008	TEPPL237-10	RMNH.INS.252237
0276	Tephritidae	Tephritis	formosa	Greece	2008	TEPPL238-10	RMNH.INS.252238
0278	Tephritidae	Noeeta	pupillata	Greece	2008	TEPPL240-10	RMNH.INS.252240
0279	Tephritidae	Sphenella	marginata	Greece	2008	TEPPL241-10	RMNH.INS.252241
0280	Tephritidae	Bactrocera	oleae	Greece	2007	TEPPL242-10	RMNH.INS.252242
0281	Tephritidae	Rhagoletis	alternata	Netherlands	2009	TEPPL243-10	RMNH.INS.252243
0282	Tephritidae	Rhagoletis	alternata	Netherlands	2009	TEPPL244-10	RMNH.INS.252244
0283	Tephritidae	Anomoia	purmunda	Netherlands	2009	TEPPL245-10	RMNH.INS.252245
0284	Tephritidae	Rhagoletis	alternata	Netherlands	2009	TEPPL246-10	RMNH.INS.252246
0285	Tephritidae	Rhagoletis	meigenii	Netherlands	2009	TEPPL247-10	RMNH.INS.252247
0286	Tephritidae	Terellia	ruficauda s.str.	Netherlands	2009	TEPPL248-10	RMNH.INS.252248
0287	Tephritidae	Tephritis	bardanae	Netherlands	2009	TEPPL249-10	RMNH.INS.252249
0290	Tephritidae	Philophylla	caesio	Netherlands	2009	TEPPL252-10	RMNH.INS.252252
0291	Tephritidae	Campiglossa	absinthii	Netherlands	2009	TEPPL253-10	RMNH.INS.252253
0292	Tephritidae	Campiglossa	misella	Netherlands	2009	TEPPL254-10	RMNH.INS.252254
0297	Tephritidae	Campiglossa	absinthii	Netherlands	2009	TEPPL259-10	RMNH.INS.252259
0298	Tephritidae	Terellia	ruficauda s.str.	Netherlands	2009	TEPPL260-10	RMNH.INS.252260
0299	Tephritidae	Campiglossa	absinthii	Netherlands	2009	TEPPL261-10	RMNH.INS.252261
0302	Tephritidae	Tephritis	cometa	Netherlands	2009	TEPPL264-10	RMNH.INS.252264
0303	Tephritidae	Trypeta	artemisiae	Netherlands	2009	TEPPL265-10	RMNH.INS.252265
0304	Tephritidae	Tephritis	angustipennis	Netherlands	2009	TEPPL266-10	RMNH.INS.252266
0306	Tephritidae	Urophora	stylata	Netherlands	2009	TEPPL268-10	RMNH.INS.252268
0307	Tephritidae	Urophora	stylata	Netherlands	2009	TEPPL269-10	RMNH.INS.252269
0308	Tephritidae	Tephritis	vespertina	Netherlands	2009	TEPPL270-10	RMNH.INS.252270
0310	Tephritidae	Campiglossa	malaris	Netherlands	2009	TEPPL272-10	RMNH.INS.252272
0311	Tephritidae	Urophora	cardui	Netherlands	2009	TEPPL273-10	RMNH.INS.252273
0312	Tephritidae	Terellia	ruficauda s.str.	Netherlands	2009	TEPPL274-10	RMNH.INS.252274
0313	Tephritidae	Xyphosia	miliaria	Netherlands	2009	TEPPL275-10	RMNH.INS.252275
0315	Tephritidae	Campiglossa	misella	Netherlands	2009	TEPPL277-10	RMNH.INS.252277
0316	Tephritidae	Terellia	serratulae	Netherlands	2009	TEPPL278-10	RMNH.INS.252278
0317	Tephritidae	Urophora	cardui	Netherlands	2009	TEPPL279-10	RMNH.INS.252279
0320	Tephritidae	Trupanea	stellata	Netherlands	2009	TEPPL282-10	RMNH.INS.252282
0321	Tephritidae	Anomoia	purmunda	Netherlands	2009	TEPPL283-10	RMNH.INS.252283
0322	Tephritidae	Tephritis	formosa	Netherlands	2009	TEPPL284-10	RMNH.INS.252284
0323	Tephritidae	Tephritis	hyoscyami	Netherlands	2009	TEPPL285-10	RMNH.INS.252285
0324	Tephritidae	Oxyna	parietina	Belgium	2009	TEPPL286-10	RMNH.INS.252286
0325	Tephritidae	Urophora	quadrifasciata	Belgium	2009	TEPPL287-10	RMNH.INS.252287
0326	Tephritidae	Tephritis	neesii	Netherlands	2009	TEPPL288-10	RMNH.INS.252288
0327	Tephritidae	Euleia	heraclei	Belgium	2009	TEPPL289-10	RMNH.INS.252289
0328	Tephritidae	Xyphosia	miliaria	Belgium	2009	TEPPL290-10	RMNH.INS.252290
0329	Tephritidae	Ensina	sonchi	Netherlands	2009	TEPPL291-10	RMNH.INS.252291
0330	Tephritidae	Tephritis	leontodontis	Espana	2009	TEPPL292-10	RMNH.INS.252292
0331	Tephritidae	Acinia	corniculata	Serbia	2009	TEPPL293-10	RMNH.INS.252293
0332	Tephritidae	Oxyna	flavipennis	Serbia	2009	TEPPL294-10	RMNH.INS.252294
0333	Tephritidae	Oxyna	flavipennis	Serbia	2009	TEPPL295-10	RMNH.INS.252295
0334	Tephritidae	Chaetorellia	jaceae	Serbia	2009	TEPPL296-10	RMNH.INS.252296
0335	Tephritidae	Urophora	lopholomae	Serbia	2009	TEPPL297-10	RMNH.INS.252297
0336	Tephritidae	Acanthiophilus	helianthi	Serbia	2009	TEPPL298-10	RMNH.INS.252298
0337	Tephritidae	Urophora	cuspidata	Serbia	2009	TEPPL299-10	RMNH.INS.252299
0338	Tephritidae	Acanthiophilus	helianthi	Serbia	2009	TEPPL300-10	RMNH.INS.252300
0339	Tephritidae	Oxyna	flavipennis	Serbia	2009	TEPPL301-10	RMNH.INS.252301
0340	Tephritidae	Urophora	lopholomae	Serbia	2009	TEPPL302-10	RMNH.INS.252302
0341	Tephritidae	Urophora	affinis	Serbia	2009	TEPPL303-10	RMNH.INS.252303
0343	Tephritidae	Urophora	spec	Serbia	2009	TEPPL305-10	RMNH.INS.252305
0344	Tephritidae	Chaetorellia	cf. jaceae	Serbia	2009	TEPPL306-10	RMNH.INS.252306
0346	Tephritidae	Dioxyna	bidentis	Serbia	2009	TEPPL308-10	RMNH.INS.252308
0347	Tephritidae	Ensina	sonchi	Serbia	2009	TEPPL309-10	RMNH.INS.252309
0348	Tephritidae	Campiglossa	misella	Serbia	2009	TEPPL310-10	RMNH.INS.252310
0349	Tephritidae	Orellia	falcata	Serbia	2009	TEPPL311-10	RMNH.INS.252311
0350	Tephritidae	Terellia	colon	Serbia	2009	TEPPL312-10	RMNH.INS.252312
0351	Tephritidae	Terellia	colon	Serbia	2009	TEPPL313-10	RMNH.INS.252313
0352	Tephritidae	Urophora	lopholomae	Serbia	2009	TEPPL314-10	RMNH.INS.252314
0356	Tephritidae	Terellia	virens	Serbia	2009	TEPPL318-10	RMNH.INS.252318
0357	Tephritidae	Tephritis	spec. nr nigricauda	Serbia	2009	TEPPL319-10	RMNH.INS.252319
0358	Tephritidae	Urophora	affinis	Serbia	2009	TEPPL320-10	RMNH.INS.252320
0360	Tephritidae	Urophora	lopholomae	Serbia	2009	TEPPL322-10	RMNH.INS.252322
0361	Tephritidae	Tephritis	heliophila	Serbia	2009	TEPPL323-10	RMNH.INS.252323
0363	Tephritidae	Terellia	virens	Serbia	2009	TEPPL325-10	RMNH.INS.252325
0364	Tephritidae	Chaetostomella	cylindrica	Serbia	2009	TEPPL326-10	RMNH.INS.252326
0367	Tephritidae	Urophora	cf. affinis	Serbia	2009	TEPPL329-10	RMNH.INS.252329
0369	Tephritidae	Trupanea	amoena	Serbia	2009	TEPPL331-10	RMNH.INS.252331
0371	Tephritidae	Urophora	cf. solstitialis	Serbia	2009	TEPPL333-10	RMNH.INS.252333
0373	Tephritidae	Ensina	sonchi	Serbia	2009	TEPPL335-10	RMNH.INS.252335
0374	Tephritidae	Orellia	falcata	Serbia	2009	TEPPL336-10	RMNH.INS.252336
0375	Tephritidae	Terellia	colon	Serbia	2009	TEPPL337-10	RMNH.INS.252337
0376	Tephritidae	Xyphosia	miliaria	Serbia	2009	TEPPL338-10	RMNH.INS.252338
0377	Tephritidae	Myopites	spec	Serbia	2009	TEPPL339-10	RMNH.INS.252339
0378	Tephritidae	Urophora	lopholomae	Serbia	2009	TEPPL340-10	RMNH.INS.252340
0380	Tephritidae	Tephritis	recurrens	Serbia	2009	TEPPL342-10	RMNH.INS.252342
0381	Tephritidae	Tephritis	separata	Serbia	2009	TEPPL343-10	RMNH.INS.252343
0382	Tephritidae	Tephritis	formosa	Serbia	2009	TEPPL344-10	RMNH.INS.252344
0383	Tephritidae	Tephritis	recurrens	Serbia	2009	TEPPL345-10	RMNH.INS.252345
0385	Tephritidae	Terellia	cf. longicauda	Serbia	2009	TEPPL347-10	RMNH.INS.252347
0387	Tephritidae	Urophora	affinis	Serbia	2009	TEPPL349-10	RMNH.INS.252349
0391	Tephritidae	Urophora	cf. affinis	Serbia	2009	TEPPL353-10	RMNH.INS.252353
0393	Tephritidae	Tephritis	recurrens	Serbia	2009	TEPPL355-10	RMNH.INS.252355
0394	Tephritidae	Chaetostomella	cylindrica	Serbia	2009	TEPPL356-10	RMNH.INS.252356
0395	Tephritidae	Terellia	ruficauda s.str.	Serbia	2009	TEPPL357-10	RMNH.INS.252357
0397	Tephritidae	Urophora	stylata	Serbia	2009	TEPPL359-10	RMNH.INS.252359
0398	Tephritidae	Tephritis	bardanae	Serbia	2009	TEPPL360-10	RMNH.INS.252360
0399	Tephritidae	Myopites	spec	Serbia	2009	TEPPL361-10	RMNH.INS.252361
0400	Tephritidae	Campiglossa	misella	Serbia	2009	TEPPL362-10	RMNH.INS.252362
0402	Tephritidae	Urophora	solstitialis	Serbia	2009	TEPPL364-10	RMNH.INS.252364
0403	Tephritidae	Terellia	serratulae	Serbia	2009	TEPPL365-10	RMNH.INS.252365
0404	Tephritidae	Sphenella	marginata	Serbia	2009	TEPPL366-10	RMNH.INS.252366
0406	Tephritidae	Tephritis	recurrens	Serbia	2009	TEPPL368-10	RMNH.INS.252368
0409	Tephritidae	Tephritis	hyoscyami	Serbia	2009	TEPPL371-10	RMNH.INS.252371
0411	Tephritidae	Terellia	gynaecochroma	Serbia	2009	TEPPL373-10	RMNH.INS.252373
0413	Tephritidae	Urophora	cf. solstitialis	Serbia	2009	TEPPL375-10	RMNH.INS.252375
0414	Tephritidae	Chaetostomella	cylindrica	Serbia	2009	TEPPL376-10	RMNH.INS.252376
0418	Tephritidae	Tephritis	postica	Serbia	2009	TEPPL380-10	RMNH.INS.252380
0420	Tephritidae	Chaetostomella	cylindrica	Serbia	2009	TEPPL382-10	RMNH.INS.252382
0421	Tephritidae	Urophora	quadrifasciata	Serbia	2009	TEPPL383-10	RMNH.INS.252383
0424	Tephritidae	Rhagoletis	cerasi	Serbia	2009	TEPPL386-10	RMNH.INS.252386
0425	Tephritidae	Tephritis	separata	Serbia	2009	TEPPL387-10	RMNH.INS.252387
0426	Tephritidae	Tephritis	spec. nr nigricauda	Serbia	2009	TEPPL388-10	RMNH.INS.252388
0427	Tephritidae	Urophora	cf. solstitialis	Serbia	2009	TEPPL389-10	RMNH.INS.252389
0428	Tephritidae	Terellia	gynaecochroma	Serbia	2009	TEPPL390-10	RMNH.INS.252390
0429	Tephritidae	Tephritis	bardanae	Serbia	2009	TEPPL391-10	RMNH.INS.252391
0431	Tephritidae	Urophora	cf. solstitialis	Serbia	2009	TEPPL393-10	RMNH.INS.252393
0432	Tephritidae	Chaetorellia	jaceae	Serbia	2009	TEPPL394-10	RMNH.INS.252394
0433	Tephritidae	Tephritis	spec. nr nigricauda	Serbia	2009	TEPPL395-10	RMNH.INS.252395
0434	Tephritidae	Terellia	winthemi	Serbia	2009	TEPPL396-10	RMNH.INS.252396
0438	Tephritidae	Urophora	jaceana	Serbia	2009	TEPPL400-10	RMNH.INS.252400
0439	Tephritidae	Tephritis	scorzonerae	Serbia	2009	TEPPL401-10	RMNH.INS.252401
0440	Tephritidae	Urophora	cf. solstitialis	Serbia	2009	TEPPL402-10	RMNH.INS.252402
0441	Tephritidae	Terellia	gynaecochroma	Serbia	2009	TEPPL403-10	RMNH.INS.252403
0443	Tephritidae	Terellia	winthemi	Serbia	2009	TEPPL405-10	RMNH.INS.252405
0444	Tephritidae	Chaetostomella	cylindrica	Serbia	2009	TEPPL406-10	RMNH.INS.252406
0445	Tephritidae	Tephritis	crepidis	Serbia	2009	TEPPL407-10	RMNH.INS.252407
0446	Tephritidae	Urophora	cf. solstitialis	Serbia	2009	TEPPL408-10	RMNH.INS.252408
0447	Tephritidae	Urophora	mauritanica	Serbia	2009	TEPPL409-10	RMNH.INS.252409
0448	Tephritidae	Urophora	congrua	Serbia	2009	TEPPL410-10	RMNH.INS.252410
0449	Tephritidae	Tephritis	hyoscyami	Serbia	2009	TEPPL411-10	RMNH.INS.252411
0450	Tephritidae	Urophora	cf. solstitialis	Serbia	2009	TEPPL412-10	RMNH.INS.252412
0452	Tephritidae	Urophora	congrua	Serbia	2009	TEPPL414-10	RMNH.INS.252414
0453	Tephritidae	Chaetostomella	cylindrica	Serbia	2009	TEPPL415-10	RMNH.INS.252415
0454	Tephritidae	Tephritis	crepidis	Serbia	2009	TEPPL416-10	RMNH.INS.252416
0457	Tephritidae	Tephritis	spec. nr. Pulchra	Serbia	2009	TEPPL419-10	RMNH.INS.252419
0458	Tephritidae	Noeeta	strigilata	Serbia	2009	TEPPL420-10	RMNH.INS.252420
0460	Tephritidae	Ensina	sonchi	Serbia	2009	TEPPL422-10	RMNH.INS.252422
0461	Tephritidae	Aciura	coryli	Serbia	2009	TEPPL423-10	RMNH.INS.252423
0462	Tephritidae	Tephritis	spec. nr nigricauda	Serbia	2009	TEPPL424-10	RMNH.INS.252424
0463	Tephritidae	Tephritis	neesii	Serbia	2009	TEPPL425-10	RMNH.INS.252425
0464	Tephritidae	Campiglossa	loewiana	Serbia	2009	TEPPL426-10	RMNH.INS.252426
0465	Tephritidae	Chaetostomella	cylindrica	Serbia	2009	TEPPL427-10	RMNH.INS.252427
0466	Tephritidae	Chaetostomella	cylindrica	Serbia	2009	TEPPL428-10	RMNH.INS.252428
0467	Tephritidae	Tephritis	recurrens	Serbia	2009	TEPPL429-10	RMNH.INS.252429
0470	Tephritidae	Tephritis	recurrens	Serbia	2009	TEPPL432-10	RMNH.INS.252432
0471	Tephritidae	Tephritis	recurrens	Serbia	2009	TEPPL433-10	RMNH.INS.252433
0472	Tephritidae	Terellia	serratulae	Turkey	2009	TEPPL434-10	RMNH.INS.252434
0473	Tephritidae	Urophora	cf. affinis	Serbia	2009	TEPPL435-10	RMNH.INS.252435
0475	Tephritidae	Dithryca	guttularis	Serbia	2009	TEPPL437-10	RMNH.INS.252437
0478	Tephritidae	Chaetorellia	loricata	France	2009	TEPPL440-10	RMNH.INS.252440
0489	Tephritidae	Urophora	spec	France	2009	TEPPL451-10	RMNH.INS.252451
0490	Tephritidae	Terellia	plagiata	France	2009	TEPPL452-10	RMNH.INS.252452
0492	Tephritidae	Chaetorellia	loricata	France	2009	TEPPL454-10	RMNH.INS.252454
0495	Tephritidae	Urophora	cuspidata	France	2009	TEPPL457-10	RMNH.INS.252457
0498	Tephritidae	Terellia	longicauda	France	2009	TEPPL460-10	RMNH.INS.252460
0499	Tephritidae	Chaetorellia	loricata	France	2009	TEPPL461-10	RMNH.INS.252461
0501	Tephritidae	Chaetorellia	hestia	Italia	2009	TEPPL463-10	RMNH.INS.252463
0502	Tephritidae	Terellia	virens	Italia	2009	TEPPL464-10	RMNH.INS.252464
0503	Tephritidae	Urophora	quadrifasciata	Italia	2009	TEPPL465-10	RMNH.INS.252465
0504	Tephritidae	Urophora	affinis	Italia	2009	TEPPL466-10	RMNH.INS.252466
0505	Tephritidae	Chaetorellia	loricata	France	2009	TEPPL467-10	RMNH.INS.252467
0508	Tephritidae	Urophora	congrua	France	2009	TEPPL470-10	RMNH.INS.252470
0509	Tephritidae	Chaetostomella	cylindrica	France	2009	TEPPL471-10	RMNH.INS.252471
0510	Tephritidae	Terellia	colon	France	2009	TEPPL472-10	RMNH.INS.252472
0513	Tephritidae	Terellia	colon	France	2009	TEPPL475-10	RMNH.INS.252475
0514	Tephritidae	Terellia	colon	France	2009	TEPPL476-10	RMNH.INS.252476
0515	Tephritidae	Terellia	colon	France	2009	TEPPL477-10	RMNH.INS.252477
0519	Tephritidae	Urophora	cuspidata	France	2009	TEPPL481-10	RMNH.INS.252481
0520	Tephritidae	Urophora	cuspidata	France	2009	TEPPL482-10	RMNH.INS.252482
0521	Tephritidae	Urophora	congrua	France	2009	TEPPL483-10	RMNH.INS.252483
0522	Tephritidae	Urophora	congrua	France	2009	TEPPL484-10	RMNH.INS.252484
0523	Tephritidae	Urophora	congrua	France	2009	TEPPL485-10	RMNH.INS.252485
0525	Tephritidae	Chaetorellia	acrolophi	France	2009	TEPPL487-10	RMNH.INS.252487
0526	Tephritidae	Urophora	stylata	France	2009	TEPPL488-10	RMNH.INS.252488
0530	Tephritidae	Chaetostomella	cylindrica	France	2009	TEPPL492-10	RMNH.INS.252492
0531	Tephritidae	Tephritis	conura	France	2009	TEPPL493-10	RMNH.INS.252493
0533	Tephritidae	Campiglossa	guttella	France	2009	TEPPL495-10	RMNH.INS.252495
0534	Tephritidae	Campiglossa	loewiana	France	2009	TEPPL496-10	RMNH.INS.252496
0539	Tephritidae	Campiglossa	misella	France	2009	TEPPL501-10	RMNH.INS.252501
0540	Tephritidae	Campiglossa	guttella	France	2009	TEPPL502-10	RMNH.INS.252502
0542	Tephritidae	Tephritis	conyzifoliae	France	2009	TEPPL504-10	RMNH.INS.252504
0544	Tephritidae	Urophora	cuspidata	France	2009	TEPPL506-10	RMNH.INS.252506
0545	Tephritidae	Chaetostomella	cylindrica	France	2009	TEPPL507-10	RMNH.INS.252507
0546	Tephritidae	Terellia	ceratocera	France	2009	TEPPL508-10	RMNH.INS.252508
0548	Tephritidae	Campiglossa	guttella	France	2009	TEPPL510-10	RMNH.INS.252510
0549	Tephritidae	Tephritis	conura	France	2009	TEPPL511-10	RMNH.INS.252511
0551	Tephritidae	Tephritis	conyzifoliae	France	2009	TEPPL513-10	RMNH.INS.252513
0552	Tephritidae	Tephritis	conura	France	2009	TEPPL514-10	RMNH.INS.252514
0554	Tephritidae	Sphenella	marginata	France	2009	TEPPL516-10	RMNH.INS.252516
0557	Tephritidae	Tephritis	bardanae	France	2009	TEPPL519-10	RMNH.INS.252519
0558	Tephritidae	Terellia	tussilaginis	France	2009	TEPPL520-10	RMNH.INS.252520
0559	Tephritidae	Ensina	sonchi	France	2009	TEPPL521-10	RMNH.INS.252521
0563	Tephritidae	Terellia	colon	France	2009	TEPPL525-10	RMNH.INS.252525
0565	Tephritidae	Oxyna	flavipennis	France	2009	TEPPL527-10	RMNH.INS.252527
0566	Tephritidae	Terellia	plagiata	France	2009	TEPPL528-10	RMNH.INS.252528
0567	Tephritidae	Chaetorellia	loricata	France	2009	TEPPL529-10	RMNH.INS.252529
0568	Tephritidae	Trupanea	amoena	France	2009	TEPPL530-10	RMNH.INS.252530
0569	Tephritidae	Urophora	cuspidata	France	2009	TEPPL531-10	RMNH.INS.252531
0571	Tephritidae	Chaetorellia	loricata	France	2009	TEPPL533-10	RMNH.INS.252533
0572	Tephritidae	Terellia	ceratocera	France	2009	TEPPL534-10	RMNH.INS.252534
0573	Tephritidae	Terellia	ceratocera	France	2009	TEPPL535-10	RMNH.INS.252535
0574	Tephritidae	Terellia	plagiata	France	2009	TEPPL536-10	RMNH.INS.252536
0575	Tephritidae	Terellia	plagiata	France	2009	TEPPL537-10	RMNH.INS.252537
0579	Tephritidae	Terellia	serratulae / longicauda	France	2009	TEPPL541-10	RMNH.INS.252541
0580	Tephritidae	Terellia	serratulae / longicauda	France	2009	TEPPL542-10	RMNH.INS.252542
0581	Tephritidae	Terellia	serratulae / longicauda	France	2009	TEPPL543-10	RMNH.INS.252543
0583	Tephritidae	Campiglossa	guttella	France	2009	TEPPL545-10	RMNH.INS.252545
0586	Tephritidae	Tephritis	hyoscyami	France	2009	TEPPL548-10	RMNH.INS.252548
0589	Tephritidae	Campiglossa	guttella	France	2009	TEPPL551-10	RMNH.INS.252551
0590	Tephritidae	Chaetostomella	cylindrica	France	2009	TEPPL552-10	RMNH.INS.252552
0592	Tephritidae	Urophora	terebrans	France	2009	TEPPL554-10	RMNH.INS.252554
0596	Tephritidae	Tephritis	dioscurea	France	2009	TEPPL558-10	RMNH.INS.252558
0599	Tephritidae	Chaetostomella	cylindrica	France	2009	TEPPL561-10	RMNH.INS.252561
0600	Tephritidae	Oxyna	flavipennis	France	2009	TEPPL562-10	RMNH.INS.252562
0601	Tephritidae	Urophora	quadrifasciata	France	2009	TEPPL563-10	RMNH.INS.252563
0602	Tephritidae	Urophora	jaceana / solstitialis	France	2009	TEPPL564-10	RMNH.INS.252564
0603	Tephritidae	Urophora	jaceana / solstitialis	France	2009	TEPPL565-10	RMNH.INS.252565
0609	Tephritidae	Urophora	stylata	France	2009	TEPPL571-10	RMNH.INS.252571
0614	Tephritidae	Terellia	serratulae / longicauda	France	2009	TEPPL576-10	RMNH.INS.252576
0615	Tephritidae	Terellia	serratulae / longicauda	France	2009	TEPPL577-10	RMNH.INS.252577
0618	Tephritidae	Chaetostomella	cylindrica	France	2009	TEPPL580-10	RMNH.INS.252580
0619	Tephritidae	Chaetostomella	cylindrica	France	2009	TEPPL581-10	RMNH.INS.252581
0622	Tephritidae	Oxyna	flavipennis	France	2009	TEPPL584-10	RMNH.INS.252584
0626	Tephritidae	Trupanea	stellata	France	2009	TEPPL588-10	RMNH.INS.252588
0627	Tephritidae	Terellia	plagiata	France	2009	TEPPL589-10	RMNH.INS.252589
0628	Tephritidae	Campiglossa	punctella	France	2009	TEPPL590-10	RMNH.INS.252590
0629	Tephritidae	Campiglossa	difficilis	France	2009	TEPPL591-10	RMNH.INS.252591
0630	Tephritidae	Campiglossa	guttella	France	2009	TEPPL592-10	RMNH.INS.252592
0631	Tephritidae	Tephritis	vespertina	France	2009	TEPPL593-10	RMNH.INS.252593
0632	Tephritidae	Tephritis	neesii	France	2009	TEPPL594-10	RMNH.INS.252594
0634	Tephritidae	Tephritis	mutabilis	France	2009	TEPPL596-10	RMNH.INS.252596
0635	Tephritidae	Tephritis	matricariae	France	2009	TEPPL597-10	RMNH.INS.252597
0638	Tephritidae	Terellia	serratulae	France	2009	TEPPL600-10	RMNH.INS.252600
0639	Tephritidae	Terellia	serratulae / longicauda	France	2009	TEPPL601-10	RMNH.INS.252601
0640	Tephritidae	Chaetostomella	cylindrica	France	2009	TEPPL602-10	RMNH.INS.252602
0641	Tephritidae	Acanthiophilus	helianthi	France	2009	TEPPL603-10	RMNH.INS.252603
0643	Tephritidae	Chaetostomella	cylindrica	France	2009	TEPPL605-10	RMNH.INS.252605
0646	Tephritidae	Urophora	cuspidata	France	2009	TEPPL608-10	RMNH.INS.252608
0647	Tephritidae	Acanthiophilus	helianthi	France	2009	TEPPL609-10	RMNH.INS.252609
0648	Tephritidae	Terellia	ceratocera	France	2009	TEPPL610-10	RMNH.INS.252610
0649	Tephritidae	Terellia	plagiata	France	2009	TEPPL611-10	RMNH.INS.252611
0651	Tephritidae	Chaetorellia	loricata	France	2009	TEPPL613-10	RMNH.INS.252613
0652	Tephritidae	Terellia	serratulae / longicauda	France	2009	TEPPL614-10	RMNH.INS.252614
0653	Tephritidae	Campiglossa	guttella	France	2009	TEPPL615-10	RMNH.INS.252615
0654	Tephritidae	Urophora	jaceana	France	2009	TEPPL616-10	RMNH.INS.252616
0655	Tephritidae	Chaetorellia	loricata	France	2009	TEPPL617-10	RMNH.INS.252617
0656	Tephritidae	Orellia	falcata	France	2009	TEPPL618-10	RMNH.INS.252618
0657	Tephritidae	Terellia	plagiata	France	2009	TEPPL619-10	RMNH.INS.252619
0658	Tephritidae	Terellia	ceratocera	France	2009	TEPPL620-10	RMNH.INS.252620
0659	Tephritidae	Terellia	serratulae / longicauda	France	2009	TEPPL621-10	RMNH.INS.252621
0661	Tephritidae	Terellia	serratulae / longicauda	France	2009	TEPPL623-10	RMNH.INS.252623
0662	Tephritidae	Terellia	serratulae / longicauda	France	2009	TEPPL624-10	RMNH.INS.252624
0664	Tephritidae	Urophora	cuspidata	France	2009	TEPPL626-10	RMNH.INS.252626
0665	Tephritidae	Campiglossa	misella	France	2009	TEPPL627-10	RMNH.INS.252627
0666	Tephritidae	Campiglossa	misella	France	2009	TEPPL628-10	RMNH.INS.252628
0668	Tephritidae	Campiglossa	guttella	France	2009	TEPPL630-10	RMNH.INS.252630
0672	Tephritidae	Terellia	serratulae / longicauda	France	2009	TEPPL634-10	RMNH.INS.252634
0673	Tephritidae	Terellia	serratulae / longicauda	France	2009	TEPPL635-10	RMNH.INS.252635
0674	Tephritidae	Terellia	plagiata	France	2009	TEPPL636-10	RMNH.INS.252636
0675	Tephritidae	Terellia	ceratocera	France	2009	TEPPL637-10	RMNH.INS.252637
0676	Tephritidae	Chaetorellia	loricata	France	2009	TEPPL638-10	RMNH.INS.252638
0677	Tephritidae	Urophora	terebrans	France	2009	TEPPL639-10	RMNH.INS.252639
0679	Tephritidae	Tephritis	FRA-01	France	2009	TEPPL641-10	RMNH.INS.252641
0680	Tephritidae	Urophora	cuspidata	France	2009	TEPPL642-10	RMNH.INS.252642
0681	Tephritidae	Tephritis	hyoscyami	Serbia	2009	TEPPL643-10	RMNH.INS.252643
0682	Tephritidae	Chaetostomella	cylindrica	France	2009	TEPPL644-10	RMNH.INS.252644
0683	Tephritidae	Chaetostomella	cylindrica	Serbia	2009	TEPPL645-10	RMNH.INS.252645
0684	Tephritidae	Chaetorellia	jaceae	Serbia	2009	TEPPL646-10	RMNH.INS.252646
0686	Tephritidae	Urophora	sirunaseva	Serbia	2009	TEPPL648-10	RMNH.INS.252648
0687	Tephritidae	Chaetorellia	australis	Serbia	2009	TEPPL649-10	RMNH.INS.252649
0688	Tephritidae	Acanthiophilus	walkeri	Espana	2003	TEPPL650-10	RMNH.INS.252650
0690	Tephritidae	Chaetostomella	cylindrica	Serbia	2009	TEPPL652-10	RMNH.INS.252652
0692	Tephritidae	Terellia	ruficauda s.str.	Ukraine	2009	TEPPL654-10	RMNH.INS.252654
0693	Tephritidae	Euphranta	connexa	Ukraine	2009	TEPPL655-10	RMNH.INS.252655
0694	Tephritidae	Terellia	gynaecochroma	Ukraine	2009	TEPPL656-10	RMNH.INS.252656
0695	Tephritidae	Trupanea	amoena	Ukraine	2009	TEPPL657-10	RMNH.INS.252657
0696	Tephritidae	Tephritis	dioscurea	Ukraine	2009	TEPPL658-10	RMNH.INS.252658
0697	Tephritidae	Euphranta	connexa	Ukraine	2009	TEPPL659-10	RMNH.INS.252659
0699	Tephritidae	Urophora	quadrifasciata	Ukraine	2009	TEPPL661-10	RMNH.INS.252661
0700	Tephritidae	Acanthiophilus	helianthi	Ukraine	2009	TEPPL662-10	RMNH.INS.252662
0701	Tephritidae	Eurasimona	stigma	Ukraine	2009	TEPPL663-10	RMNH.INS.252663
0702	Tephritidae	Campiglossa	producta	Ukraine	2009	TEPPL664-10	RMNH.INS.252664
0703	Tephritidae	Tephritis	separata	Ukraine	2009	TEPPL665-10	RMNH.INS.252665
0704	Tephritidae	Terellia	virens	Ukraine	2009	TEPPL666-10	RMNH.INS.252666
0705	Tephritidae	Trupanea	stellata	Ukraine	2009	TEPPL667-10	RMNH.INS.252667
0706	Tephritidae	Chaetorellia	jaceae	Ukraine	2009	TEPPL668-10	RMNH.INS.252668
0707	Tephritidae	Sphenella	marginata	Ukraine	2009	TEPPL669-10	RMNH.INS.252669
0708	Tephritidae	Terellia	ruficauda s.str.	Ukraine	2009	TEPPL670-10	RMNH.INS.252670
0709	Tephritidae	Terellia	ruficauda	Ukraine	2009	TEPPL671-10	RMNH.INS.252671
0714	Tephritidae	Terellia	winthemi	Ukraine	2009	TEPPL676-10	RMNH.INS.252676
0716	Tephritidae	Terellia	ruficauda s.str.	Ukraine	2009	TEPPL678-10	RMNH.INS.252678
0719	Tephritidae	Tephritis	bardanae	Ukraine	2009	TEPPL681-10	RMNH.INS.252681
0720	Tephritidae	Terellia	ruficauda	Ukraine	2009	TEPPL682-10	RMNH.INS.252682
0722	Tephritidae	Terellia	serratulae	Ukraine	2009	TEPPL684-10	RMNH.INS.252684
0723	Tephritidae	Xyphosia	miliaria	Ukraine	2009	TEPPL685-10	RMNH.INS.252685
0724	Tephritidae	Tephritis	ruralis	Ukraine	2009	TEPPL686-10	RMNH.INS.252686
0725	Tephritidae	Campiglossa	irrorata	Ukraine	2009	TEPPL687-10	RMNH.INS.252687
0726	Tephritidae	Noeeta	bisetosa	Ukraine	2009	TEPPL688-10	RMNH.INS.252688
0736	Tephritidae	Terellia	colon	Ukraine	2009	TEPPL698-10	RMNH.INS.252698
0737	Tephritidae	Terellia	gynaecochroma	Ukraine	2009	TEPPL699-10	RMNH.INS.252699
0738	Tephritidae	Terellia	ruficauda s.str.	Ukraine	2009	TEPPL700-10	RMNH.INS.252700
0741	Tephritidae	Rhagoletis	meigenii	Ukraine	2009	TEPPL703-10	RMNH.INS.252703
0742	Tephritidae	Rhagoletis	cerasi	Ukraine	2009	TEPPL704-10	RMNH.INS.252704
0744	Tephritidae	Acinia	biflexa	Ukraine	2009	TEPPL706-10	RMNH.INS.252706
0746	Tephritidae	Ictericodes	japonicus	Ukraine	2009	TEPPL708-10	RMNH.INS.252708
0747	Tephritidae	Ictericodes	japonicus	Ukraine	2009	TEPPL709-10	RMNH.INS.252709
0748	Tephritidae	Terellia	serratulae / longicauda	Ukraine	2009	TEPPL710-10	RMNH.INS.252710
0749	Tephritidae	Terellia	winthemi	Ukraine	2009	TEPPL711-10	RMNH.INS.252711
0750	Tephritidae	Terellia	winthemi	Ukraine	2009	TEPPL712-10	RMNH.INS.252712
0751	Tephritidae	Dioxyna	bidentis	Ukraine	2009	TEPPL713-10	RMNH.INS.252713
0761	Tephritidae	Urophora	jaceana	Ukraine	2009	TEPPL723-10	RMNH.INS.252723
0762	Tephritidae	Carpomyia	schineri	Ukraine	2009	TEPPL724-10	RMNH.INS.252724
0768	Tephritidae	Rhagoletis	cerasi	Ukraine	2009	TEPPL730-10	RMNH.INS.252730
0769	Tephritidae	Chaetostomella	cylindrica	Ukraine	2009	TEPPL731-10	RMNH.INS.252731
0770	Tephritidae	Campiglossa	misella	Ukraine	2009	TEPPL732-10	RMNH.INS.252732
0771	Tephritidae	Terellia	ruficauda s.str.	Ukraine	2009	TEPPL733-10	RMNH.INS.252733
0773	Tephritidae	Orellia	stictica (=punctata sensu Merz, 1994)	Ukraine	2009	TEPPL735-10	RMNH.INS.252735
0775	Tephritidae	Urophora	solstitialis	Ukraine	2009	TEPPL737-10	RMNH.INS.252737
0776	Tephritidae	Urophora	solstitialis	Ukraine	2009	TEPPL738-10	RMNH.INS.252738
0778	Tephritidae	Ensina	sonchi	Ukraine	2009	TEPPL740-10	RMNH.INS.252740
0779	Tephritidae	Urophora	variabilis	Ukraine	2009	TEPPL741-10	RMNH.INS.252741
0790	Tephritidae	Chaetorellia	loricata	Ukraine	2009	TEPPL752-10	RMNH.INS.252752
0792	Tephritidae	Campiglossa	producta	Ukraine	2009	TEPPL754-10	RMNH.INS.252754
0794	Tephritidae	Eurasimona	stigma	Ukraine	2009	TEPPL756-10	RMNH.INS.252756
0804	Tephritidae	Carpomyia	schineri	Ukraine	2009	TEPPL766-10	RMNH.INS.252766
0808	Tephritidae	Terellia	orheana	Ukraine	2009	TEPPL770-10	RMNH.INS.252770
0813	Tephritidae	Urophora	sirunaseva	Ukraine	2009	TEPPL775-10	RMNH.INS.252775
0815	Tephritidae	Urophora	cf. affinis	Ukraine	2009	TEPPL777-10	RMNH.INS.252777
0817	Tephritidae	Terellia	orheana	Ukraine	2009	TEPPL779-10	RMNH.INS.252779
0820	Tephritidae	Urophora	sirunaseva	Ukraine	2009	TEPPL782-10	RMNH.INS.252782
0825	Tephritidae	Urophora	sirunaseva	Ukraine	2009	TEPPL787-10	RMNH.INS.252787
0826	Tephritidae	Urophora	cf. affinis	Ukraine	2009	TEPPL788-10	RMNH.INS.252788
0832	Tephritidae	Urophora	sirunaseva	Ukraine	2009	TEPPL794-10	RMNH.INS.252794
0833	Tephritidae	Paracanthella	pavonina	Ukraine	2009	TEPPL795-10	RMNH.INS.252795
0837	Tephritidae	Urophora	cf. trinervii	Ukraine	2009	TEPPL799-10	RMNH.INS.252799
0838	Tephritidae	Paracanthella	pavonina	Ukraine	2009	TEPPL800-10	RMNH.INS.252800
0842	Tephritidae	Urophora	cf. affinis	Ukraine	2009	TEPPL804-10	RMNH.INS.252804
0843	Tephritidae	Paracanthella	pavonina	Ukraine	2009	TEPPL805-10	RMNH.INS.252805
0854	Tephritidae	Urophora	ivannikovi	Kyrgyzia	1999	TEPPL816-10	RMNH.INS.252816
0855	Tephritidae	Rhagoletis	samojlovitshae	Kyrgyzia	1999	TEPPL817-10	RMNH.INS.252817
0857	Tephritidae	Terellia	luteola	Kyrgyzia	1999	TEPPL819-10	RMNH.INS.252819
0858	Tephritidae	Tephritis	nebulosa	Kyrgyzia	1999	TEPPL820-10	RMNH.INS.252820
0865	Tephritidae	Paracanthella	pavonina	Ukraine	2009	TEPPL827-10	RMNH.INS.252827
0867	Tephritidae	Tephritis	dudichi	France	2009	TEPPL829-10	RMNH.INS.252829
0868	Tephritidae	Terellia	gynaecochroma	Ukraine	2009	TEPPL830-10	RMNH.INS.252830
0874	Tephritidae	Ictericodes	japonicus	Ukraine	2009	TEPPL836-10	RMNH.INS.252836
0875	Tephritidae	Campiglossa	misella	Ukraine	2009	TEPPL837-10	RMNH.INS.252837
0876	Tephritidae	Heringina	guttata	Ukraine	2009	TEPPL838-10	RMNH.INS.252838
0878	Tephritidae	Rhagoletis	cerasi	Ukraine	2009	TEPPL840-10	RMNH.INS.252840
0881	Tephritidae	Rhagoletis	flavicincta	Ukraine	2009	TEPPL843-10	RMNH.INS.252843
0882	Tephritidae	Urophora	lopholomae	Ukraine	2009	TEPPL844-10	RMNH.INS.252844
0885	Tephritidae	Oxyna	parietina	Ukraine	2009	TEPPL847-10	RMNH.INS.252847
0886	Tephritidae	Euphranta	connexa	Ukraine	2009	TEPPL848-10	RMNH.INS.252848
0887	Tephritidae	Philophylla	caesio	Ukraine	2009	TEPPL849-10	RMNH.INS.252849
0888	Tephritidae	Tephritis	ruralis	Ukraine	2009	TEPPL850-10	RMNH.INS.252850
0891	Tephritidae	Orellia	falcata	Ukraine	2009	TEPPL853-10	RMNH.INS.252853
0892	Tephritidae	Campiglossa	absinthii	Ukraine	2009	TEPPL854-10	RMNH.INS.252854
0893	Tephritidae	Urophora	jaceana	Ukraine	2009	TEPPL855-10	RMNH.INS.252855
0896	Tephritidae	Eurasimona	stigma	Ukraine	2009	TEPPL858-10	RMNH.INS.252858
0899	Tephritidae	Heringina	guttata	Ukraine	2009	TEPPL861-10	RMNH.INS.252861
0901	Tephritidae	Urophora	cardui	Ukraine	2009	TEPPL863-10	RMNH.INS.252863
0903	Tephritidae	Rhagoletis	cerasi	Ukraine	2009	TEPPL865-10	RMNH.INS.252865
0904	Tephritidae	Urophora	affinis	Ukraine	2009	TEPPL866-10	RMNH.INS.252866
0911	Tephritidae	Dithryca	guttularis	Ukraine	2009	TEPPL873-10	RMNH.INS.252873
0912	Tephritidae	Campiglossa	irrorata	Ukraine	2009	TEPPL874-10	RMNH.INS.252874
0915	Tephritidae	Chaetostomella	cylindrica	Ukraine	2009	TEPPL877-10	RMNH.INS.252877
0916	Tephritidae	Acidia	cognata	Ukraine	2009	TEPPL878-10	RMNH.INS.252878
0920	Tephritidae	Urophora	cuspidata	Ukraine	2009	TEPPL882-10	RMNH.INS.252882
0922	Tephritidae	Terellia	colon	France	2009	TEPPL884-10	RMNH.INS.252884
0924	Tephritidae	Trypeta	artemisiae	Netherlands	2009	TEPPL886-10	RMNH.INS.252886
0927	Tephritidae	Dioxyna	bidentis	Netherlands	2009	TEPPL889-10	RMNH.INS.252889
0929	Tephritidae	Campiglossa	plantaginis	Netherlands	2009	TEPPL891-10	RMNH.INS.252891
0930	Tephritidae	Campiglossa	absinthii	Netherlands	2009	TEPPL892-10	RMNH.INS.252892
0931	Tephritidae	Rhagoletis	cingulata	Netherlands	2009	TEPPL893-10	RMNH.INS.252893
0932	Tephritidae	Xyphosia	miliaria	Netherlands	2009	TEPPL894-10	RMNH.INS.252894
0933	Tephritidae	Rhagoletis	batava	Netherlands	2009	TEPPL895-10	RMNH.INS.252895
0934	Tephritidae	Dioxyna	bidentis	Netherlands	2009	TEPPL896-10	RMNH.INS.252896
0935	Tephritidae	Xyphosia	miliaria	Netherlands	2009	TEPPL897-10	RMNH.INS.252897
0936	Tephritidae	Sphenella	marginata	Netherlands	2009	TEPPL898-10	RMNH.INS.252898
0938	Tephritidae	Rhagoletis	batava	Netherlands	2009	TEPPL900-10	RMNH.INS.252900
0940	Tephritidae	Tephritis	hyoscyami	Netherlands	2009	TEPPL902-10	RMNH.INS.252902
0942	Tephritidae	Rhagoletis	batava	Netherlands	2009	TEPPL904-10	RMNH.INS.252904
0944	Tephritidae	Campiglossa	plantaginis	Netherlands	2009	TEPPL906-10	RMNH.INS.252906
0946	Tephritidae	Xyphosia	miliaria	Netherlands	2009	TEPPL908-10	RMNH.INS.252908
0947	Tephritidae	Campiglossa	absinthii	Netherlands	2009	TEPPL909-10	RMNH.INS.252909
0949	Tephritidae	Campiglossa	plantaginis	Netherlands	2009	TEPPL911-10	RMNH.INS.252911
0950	Tephritidae	Terellia	longicauda	Croatia	2009	TEPPL912-10	RMNH.INS.252912
0951	Tephritidae	Urophora	terebrans	Croatia	2009	TEPPL913-10	RMNH.INS.252913
0952	Tephritidae	Terellia	serratulae / longicauda	Croatia	2009	TEPPL914-10	RMNH.INS.252914
0953	Tephritidae	Tephritis	crepidis	Serbia	2009	TEPPL915-10	RMNH.INS.252915
0954	Tephritidae	Chaetorellia	jaceae	Serbia	2009	TEPPL916-10	RMNH.INS.252916
0955	Tephritidae	Oxyna	flavipennis	Serbia	2009	TEPPL917-10	RMNH.INS.252917
0956	Tephritidae	Oxyna	flavipennis	Serbia	2009	TEPPL918-10	RMNH.INS.252918
0957	Tephritidae	Dithryca	guttularis	Serbia	2009	TEPPL919-10	RMNH.INS.252919
0959	Tephritidae	Trupanea	stellata	Netherlands	2009	TEPPL921-10	RMNH.INS.252921
0961	Tephritidae	Terellia	ruficauda s.str.	Netherlands	2009	TEPPL923-10	RMNH.INS.252923
0964	Tephritidae	Rhagoletis	cingulata	Netherlands	2009	TEPPL926-10	RMNH.INS.252926
0965	Tephritidae	Rhagoletis	cingulata	Netherlands	2009	TEPPL927-10	RMNH.INS.252927
0966	Tephritidae	Tephritis	vespertina	Netherlands	2009	TEPPL928-10	RMNH.INS.252928
0967	Tephritidae	Campiglossa	plantaginis	Netherlands	2009	TEPPL929-10	RMNH.INS.252929
0968	Tephritidae	Dioxyna	bidentis	Netherlands	2009	TEPPL930-10	RMNH.INS.252930
0977	Ulidiidae	Ulidia	nigripennis	Ukraine	2009	TEPPL939-10	RMNH.INS.252939
0869	Tephritidae	Tephritis	hyoscyami	Ukraine	2009	TEPPL831-10	RMNH.INS.252831
